# Supplementary material for: Long-Term Effectiveness and Safety of Biologic and Small Molecule Drugs for Moderate to Severe Atopic Dermatitis: A Systematic Review
Source: Life (Basel). 2022 Jul 30;12(8):1159. doi: 10.3390/life12081159 (PMC9410312; doi:10.3390/life12081159)
Supplement: Supplementary file 1 [file life-12-01159-s001.zip]

Archive with 1 entries (1 files):
- life-1845164-supplementary.pdf
